# Supplementary material for: Histone Deacetylase Inhibitor (SAHA) Reduces Mortality in an Endotoxemia Mouse Model by Suppressing Glycolysis
Source: Int J Mol Sci. 2023 Aug 4;24(15):12448. doi: 10.3390/ijms241512448 (PMC10418975; doi:10.3390/ijms241512448)
Supplement: Supplementary file 1 [file ijms-24-12448-s001.zip]

Archive with 1 entries (1 files):
- ijms-2527012-supplementary.pdf
